# Supplementary material for: Endoplasmic Reticulum Stress in Heat- and Shake-Induced Injury in the Rat Small Intestine
Source: PLoS One. 2015 Dec 4;10(12):e0143922. doi: 10.1371/journal.pone.0143922 (PMC4670120; doi:10.1371/journal.pone.0143922)
Supplement: S1 Dataset — (XLSX) [file pone.0143922.s001.xlsx]

## Sheet: Sheet1
Body weight (g)
	Before Stress	S1D	S3D
C-1	289.9	286.3	303.3
C-2	287.6	285.6	299.5
C-3	285	281.2	303.8
C-4	287.7	284.7	301.4
C-5	298.4	293.1	304.7
C-6	302.6	300.1	310.9
Stress-1	285.4	263.2	260.7
Stress-2	278.3	264.2	260.7
Stress-3	284.2	268.4	265.9
Stress-4	280.8	260.3	263.7
Stress-5	289.3	270.4	277.9
Stress-6	281.5	253.2	253
Average	Before Stress	S1D	S3D
Control	291.867	288.5	303.933
Stress Group	283.25	263.283	263.65
StDev	Before Stress	S1D	S3D
Control	6.99247	6.88041	3.88879
Stress Group	3.89089	6.13593	8.23353
Body Temperature(℃)
	Before Stress	S1D	S3D
C-1	37.4	37	37.1
C-2	37.3	36.9	37
C-3	37.1	37.3	37
C-4	36.9	37.1	37.1
C-5	37.2	37.2	37.2
C-6	37	37.1	37.3
Stress-1	37	38.8	39.4
Stress-2	37.1	38.8	39.6
Stress-3	37.1	38.2	39.5
Stress-4	37.2	38.1	39.6
Stress-5	37.1	38.6	39.4
Stress-6	37.3	38.8	39.3
Average	Before Stress	S1D	S3D
Control	37.15	37.1	37.1167
Stress Group	37.1333	38.55	39.4667
StDev	Before Stress	S1D	S3D
Control	0.187083	0.141421	0.116905
Stress Group	0.10328	0.320936	0.121106
Q-PCR
Ct	Acting	Hsp27	Hsp 70		ΔCt	Hsp27	Hsp 70			Hsp27	Hsp 70		2-ΔΔCt	Hsp27	Hsp 70
C-1	17.26	22.47	22.07		C-1	5.21	4.81		Average Control	5.18667	4.85333		S1D-1	8.37835	26.7846
C-2	17.21	22.11	22.01		C-2	4.9	4.8						S1D-2	8.14925	30.9815
C-3	17.27	22.72	22.22		C-3	5.45	4.95						S1D-3	7.9264	28.9067
S1D-1	17.04	19.16	17.15		S1D-1	2.12	0.11						S3D-1	11.6049	56.2325
S1D-2	17.19	19.35	17.09		S1D-2	2.16	-0.1						S3D-2	10.459	55.8441
S1D-3	17.26	19.46	17.26		S1D-3	2.2	0						S3D-3	12.2666	53.9419
S3D-1	18.14	19.79	17.18		S3D-1	1.65	-0.96
S3D-2	18.07	19.87	17.12		S3D-2	1.8	-0.95
S3D-3	18.11	19.68	17.21		S3D-3	1.57	-0.9
Average	HSP27	HSP70
C	1	1
S1D	8.15133	28.8909
S3D	11.4435	55.3395
StDev	HSP27	HSP70
S1D	0.225981	2.09846
S3D	0.914585	1.22588
