# Supplementary material for: Endoplasmic Reticulum Stress in Heat- and Shake-Induced Injury in the Rat Small Intestine
Source: PLoS One. 2015 Dec 4;10(12):e0143922. doi: 10.1371/journal.pone.0143922 (PMC4670120; doi:10.1371/journal.pone.0143922)
Supplement: S2 Dataset — (XLSX) [file pone.0143922.s002.xlsx]

## Sheet: Sheet1
Western blot		Average gray value（AGV）
GAPDH	AGV		AGV%	AKT	AGV		AGV%		AKT/GAPDH		Average	StDev
C	16.87		0.933843		60.12		0.764235		0.818377		0.831901	0.0124405
1d	16.78		0.934196		57.32		0.775216		0.829821		0.826946	0.00731165
3d	16.62		0.934824		59.52		0.766588		0.820035		0.797538	0.0527196
C	18.21		0.928588		55.42		0.782667		0.842857
1d	17.47		0.93149		60.55		0.762549		0.818633
3d	12.63		0.950471		76.3		0.700784		0.737302
C	14.44		0.943373		54.26		0.787216		0.83447
1d	14.87		0.941686		55.12		0.783843		0.832382
3d	14.96		0.941333		54.5		0.786275		0.835277
GAPDH	AGV		AGV%	P-AKT	AGV		AGV%		P-AKT/GAPDH		Average	StDev
C	20.37		0.920118		33.49		0.868667		0.944082		0.933361	0.00934043
1d	20.65		0.91902		56.74		0.77749		0.846		0.866571	0.0227387
3d	23.9		0.906275		94.91		0.627804		0.69273		0.680456	0.0176812
C	27.04		0.893961		43.22		0.83051		0.929023
1d	20.65		0.91902		52.82		0.792863		0.862727
3d	25.6		0.899608		97.07		0.619333		0.688448
C	31.09		0.878078		47.44		0.813961		0.92698
1d	35.21		0.861922		59.17		0.767961		0.890987
3d	23.4		0.908235		102.1		0.599608		0.66019
GAPDH	AGV		AGV%	Casp3	AGV		AGV%		Casp3/GAPDH		Average	StDev
C	10.85		0.957451		64.49		0.747098		0.780299		0.822957	0.0447241
1d	8.07		0.968353		36.04		0.858667		0.886729		0.922502	0.0346476
3d	8.89		0.965137		31.3		0.877255		0.908943		0.948382	0.0372743
C	18.49		0.92749		61.28		0.759686		0.819077
1d	18.2		0.928627		35.99		0.858863		0.924873
3d	20.09		0.921216		31.09		0.878078		0.953174
C	27.5		0.892157		57.19		0.775725		0.869495
1d	28.23		0.889294		38.23		0.850078		0.955902
3d	29.33		0.88498		33.16		0.869961		0.983028
			AGV%	LC3II	AGV		AGV%		LC3II/GAPDH		Average	StDev
			C		63.6		0.750588		0.783944		0.808383	0.0289476
			1d		55.24		0.783373		0.808974		0.841106	0.0360271
			3d		42.88		0.831843		0.861891		0.884909	0.026573
			C		65.59		0.742784		0.800854
			1d		57.44		0.774745		0.834291
			3d		48.55		0.809608		0.878847
			C		63.82		0.749725		0.840352
			1d		55.43		0.782627		0.880055
			3d		48.74		0.808863		0.913989
	AKT		P-AKT		Casp3		LC3II
	AGV（%）	AGV/GAPDH	AGV（%）	AGV/GAPDH	AGV（%）	AGV/GAPDH	AGV（%）	AGV/GAPDH
C-1	0.764235	0.818377	0.868667	0.944082	0.747098	0.780299	0.750588	0.783944
S1D-1	0.775216	0.829821	0.77749	0.846	0.858667	0.886729	0.783373	0.808974
S3D-1	0.766588	0.820035	0.627804	0.69273	0.877255	0.908943	0.831843	0.861891
C-2	0.782667	0.842857	0.83051	0.929023	0.759686	0.819077	0.742784	0.800854
S1D-2	0.762549	0.818633	0.792863	0.862727	0.858863	0.924873	0.774745	0.834291
S3D-2	0.700784	0.737302	0.619333	0.688448	0.878078	0.953174	0.809608	0.878847
C-3	0.787216	0.83447	0.813961	0.92698	0.775725	0.869495	0.749725	0.840352
S1D-3	0.783843	0.832382	0.767961	0.890987	0.850078	0.955902	0.782627	0.880055
S3D-3	0.786275	0.835277	0.599608	0.66019	0.869961	0.983028	0.808863	0.913989
Average	AKT	P-AKT	Casp3	LC3II
C	0.831901	0.933361	0.822957	0.808383
S1D	0.826946	0.866571	0.922502	0.841106
S3D	0.797538	0.680456	0.948382	0.884909
StDev	AKT	P-AKT	Casp3	LC3II
C	0.0124405	0.00934043	0.0447241	0.0289476
S1d	0.00731165	0.0227387	0.0346476	0.0360271
S3d	0.0527196	0.0176812	0.0372743	0.026573
